# Supplementary material for: Evaluation of the medically necessary, time sensitive triage score during and beyond the local COVID-19 pandemic in the Gynaecologic Oncology Unit of a tertiary hospital in South Africa
Source: PLoS One. 2023 Apr 13;18(4):e0284177. doi: 10.1371/journal.pone.0284177 (PMC10101405; doi:10.1371/journal.pone.0284177)
Supplement: S1 Dataset — (XLS) [file pone.0284177.s001.xls]

## Sheet: MeNTS may 12.do,dtta
age	comorbid	Op-time	hosp-stay	postop-ICU	EBL	surg-team	intub-prob	surg-site	procscore3	Non-opeff	Non-0p-option	wkdelaydx	wkdelaySurg	AF	AG	DF-score	age2	Lungdx	sleep-apnea	cvsdx	DM	immunocomp	flusymp	covidexpo	px-factscore3	TotalScore3	ASA	Height	Weight	BMI	parity	diagtype	hivstat	CD4	Surg_done	t1_score	t2_score	t3_score	Op_order
31		3	4	1	3	3	5	4	23	1	1	4	5	1	1	13	2	1	1	1	1	1	1	1	9	45	3	1.73	72	24.1	1	benign	Negative		yes	50	45	51	Major
62	HIV	2	5	1	2	2	5	3	20	1	1	5	5	4	5	21	4	1	1	1	1	4	1	1	14	55	2	1.57	40	16.2	3	malignant	Positive		yes	52	55	51	Minor
55	HIV	4	5	1	3	3	5	3	24	1	1	3	5	1	1	12	4	1	1	1	1	4	1	1	14	50	2	1.73	70	23.4	0	malignant	Positive	170	yes	58	50	54	Radical
35	HIV	3	4	1	3	3	5	3	22	3	3	4	5	3	5	23	2	1	1	1	1	4	1	1	12	57		1.6	110	43	0	benign	Positive	297	yes	55	57	59	Major
20		4	5	4	4	3	5	4	29	1	1	1	1	1	1	6	2	1	1	1	1	1	1	1	9	44	1				0	malignant	Negative		yes	45	44	45	Radical
39	HIV	3	4	1	3	3	5	3	22	1	1	5	5	4	5	21	2	1	1	1	1	4	1	1	12	55	2				3	premalignant	Positive	545	yes	51	55	57	Major
42	HIV	4	5	1	3	3	5	1	22	1	1	4	5	1	1	13	3	1	1	1	1	4	1	1	13	48	2	1.65	65	23.9	2	malignant	Positive	344	yes	38	48	48	Radical
6		3	5	1	3	3	5	4	24	1	1	3	5	1	1	12	1	1	1	1	1	1	1	1	8	44	3	1.2	22	15.3	0	malignant	Negative		yes	38	44	39	Major
48	HPT/DM	3	4	1	3	3	5	3	22	1	1	2	5	1	3	13	3	1	4	4	4	1	1	1	19	54	3				2	malignant	Negative		yes	50	54	51	Radical
51	HIV	4	5	1	3	3	5	3	24	1	1	3	5	1	1	12	4	1	1	1	1	5	1	1	15	51					2	malignant	Positive	150	yes	45	51	47	Radical
74	HPT	3	5	1	3	2	1	1	16	1	1	3	5	1	1	12	5	1	1	4	1	1	1	1	15	43	2				1	malignant	Negative		yes	39	43	43	Radical
39		3	4	1	2	2	1	1	14	1	1	5	5	3	5	20	2	1	1	1	1	1	1	1	9	43	2	1.62	110	41.9	4	premalignant	Negative		yes	52	43	52	Major
38	HIV	4	5	4	3	3	5	4	28	1	1	4	5	1	1	13	2	1	1	1	1	1	1	1	9	50					2	malignant	unknown		yes	50	50	42	Radical
66	HPT/DM	4	5	4	3	3	5	4	28	1	1	1	1	1	1	6	5	1	1	4	4	1	1	1	18	52					4	malignant	Negative		yes	50	52	39	Diagnostic
35	Breast cancer	2	4	1	2	3	5	3	20	1	1	4	5	3	5	19	2	1	1	1	1	1	1	1	9	48	1	1.64	52	19.3	0	benign	Negative		yes	49	48	49	Major
49	HIV	3	4	1	2	2	1	1	14	1	1	5	5	4	5	21	3	1	1	1	1	4	1	1	13	48	2				4	premalignant	Positive	224	yes	53	48	53	Major
49		3	5	1	2	2	5	3	21	1	1	5	5	5	5	22	3	1	1	1	1	1	1	1	10	53	2	1.65	72	26.4	4	malignant	Negative		yes	54	53	45	Minor
63	HPT/DM	3	5	1	3	3	5	3	23	1	1	4	5	1	1	13	4	1	1	4	4	1	1	1	17	53	2				3	malignant	Negative		yes	49	53	54	Radical
41		2	4	1	2	3	5	3	20	1	1	5	5	5	5	22	3	1	1	1	1	1	1	1	10	52	1	1.52	35	15.1	2	benign	Negative		yes	51	52	57	Major
36		3	4	1	3	3	5	3	22	3	3	5	5	4	5	25	2	1	1	1	1	1	1	1	9	56	1	1.65	87	32	2	benign	Negative		yes	55	56	55	Major
44	HIV	3	5	1	2	2	1	1	15	1	1	3	5	1	1	12	3	1	1	1	1	4	1	1	13	40	3	1.55	74	30.8	2	malignant	Positive	609	yes	44	40	41	Radical
48	DM	3	5	1	4	3	5	4	25	1	1	4	5	1	1	13	3	1	1	1	4	1	1	1	13	51	2	1.65	109	40	0	malignant	Negative		yes	50	51	60	Major
69	HPT/DM	3	4	1	3	3	5	3	22	1	1	4	5	1	1	13	5	1	1	3	4	1	1	1	17	52	2	1.58	100	40.1	3	malignant	Negative		yes	47	52	54	Major
28		4	4	1	4	3	5	3	24	3	3	5	5	4	5	25	2	1	1	1	1	1	1	1	9	58		1.65	47	17.3	0	benign	Negative		yes	55	58	56	Major
76	HPT/DM	3	4	2	3	3	5	3	23	1	1	4	5	1	1	13	5	1	1	5	4	1	1	1	19	55	2	1.67	70	25.1	3	malignant	Negative		yes	53	55	55	Major
76	HPT/DM	2	2	1	1	2	1	1	10	1	1	5	5	1	1	14	5	1	1	5	4	1	1	1	19	43	2	1.67	70	25.1	0	malignant	Negative		yes	47	43	62	Diagnostic
34	HIV	3	4	1	3	3	5	3	22	3	3	4	5	2	2	19	2	1	1	4	1	4	1	1	15	56	2				1	benign	Positive	920	yes	51	56	59	Major
28		2	4	1	2	2	5	1	17	1	1	1	1	1	1	6	2	1	1	1	1	1	1	1	9	32	2	1.63	80	30.1	1	benign	Negative		yes	35	32	34	Diagnostic
45	HIV	2	4	1	2	2	1	1	13	2	4	5	5	4	5	25	3	1	1	1	1	4	1	1	13	51		1.57	74	30	2	premalignant	Positive	1662	yes	47	51	46	Major
46	HIV	2	4	1	2	2	1	1	13	2	4	5	5	3	5	24	3	1	1	1	4	4	1	1	16	53	2	1.66	102	37	3	premalignant	Positive	399	yes	54	53	48	Major
38	HIV	2	4	1	1	2	1	1	12	2	4	5	5	3	5	24	2	1	1	1	1	5	1	1	13	49	2	1.67	52	18.6	0	benign	Positive	122	yes	56	49	54	Major
64	HIV	3	5	1	3	2	5	3	22	1	1	5	5	1	3	16	4	1	1	1	1	4	1	1	14	52	2	1.59	80	31.6	4	malignant	Positive		yes	42	52	49	Radical
53	HPT	3	5	3	3	3	5	4	26	1	1	3	5	1	1	12	4	1	1	3	1	1	1	1	13	51	3				4	malignant	Negative		yes	47	51	49	Radical
58	Breast cancer	3	4	1	3	3	5	3	22	1	1	5	5	1	4	17	4	1	1	1	1	1	1	1	11	50	2				1	benign	Negative		yes	52	50	50	Major
46		3	4	1	3	3	5	3	22	3	3	5	5	3	4	23	3	1	1	1	1	1	1	1	10	55	1	1.65	65	23.9	1	benign	Negative		yes	55	55	56	Major
45	HIV	4	4	1	3	3	5	4	24	2	4	4	5	3	1	19	3	1	1	1	1	4	1	1	13	56	1	1.57	78	31.6	0	benign	Positive		yes	51	56	51	Major
22		3	4	1	2	3	5	3	21	1	1	4	5	3	5	19	2	1	1	1	1	1	1	1	9	49	1	1.67	69	24.7	0	benign	Negative		yes	41	49	49	Major
35	HIV	4	5	1	3	3	5	3	24	1	1	3	5	1	1	12	2	1	1	1	1	4	1	1	12	48	2	1.73	98	32.7	1	malignant	Positive	137	yes	44	48	55	Radical
74	HPT	3	4	1	3	3	5	3	22	1	1	3	5	1	3	14	5	1	1	4	1	1	1	1	15	51	3	1.64	102	37.9	4	benign	Negative		yes	58	51	57	Major
29		3	4	1	3	3	5	3	22	2	4	5	5	1	1	18	2	1	1	1	1	1	1	1	9	49	2	1.52	52	22.5	2	benign	Negative		yes	52	49	51	Major
46	HPT/DM	2	4	1	2	2	1	1	13	1	1	5	5	3	5	20	3	1	1	3	3	4	1	1	17	50	2				2	premalignant	Positive	312	yes	54	50	52	Major
53	HIV	3	4	1	2	3	5	3	21	3	3	4	5	1	4	20	4	1	1	1	1	4	1	1	14	55	2	1.62	70	26.7	4	malignant	Positive	494	yes	53	55	47	Major
71	HPT	3	4	1	3	3	5	3	22	3	3	5	5	3	5	24	5	1	1	5	1	1	1	1	16	62	1	1.47	95	44	2	benign	Negative		yes	51	62	49	Major
44	HIV	3	4	1	1	2	1	1	13	2	4	5	5	3	5	24	3	1	1	1	1	4	1	1	13	50	1	1.57	68	27.6	1	premalignant	Positive	1190	yes	55	50	57	Major
25		3	4	1	2	3	5	3	21	1	1	4	5	1	1	13	2	1	1	1	1	1	1	1	9	43	1	1.56	59	24.2	2	benign	Negative		yes	49	43	47	Major
30	HIV	3	4	1	2	3	5	4	22	3	3	4	5	2	2	19	2	1	1	1	1	4	1	1	12	53					1	benign	Positive		yes	54	53	61	Diagnostic
58	HPT	3	4	1	3	3	5	3	22	1	1	4	5	3	4	18	4	1	1	4	1	1	1	1	14	54	2	1.54	40	16.7	3	benign	Negative		yes	46	54	56	Major
49		4	5	1	4	3	5	3	25	1	1	4	5	1	1	13	3	1	1	1	1	1	1	1	10	48	3	1.63	73	27.5	2	malignant	Negative		yes	39	48	44	Radical
43	HPT	3	4	1	3	3	5	4	23	1	1	4	5	1	1	13	3	1	1	5	1	1	1	1	14	50	2	1.55	75	31.2	1	benign	Negative		yes	55	50	52	Major
45	HPT/DM	3	4	3	3	3	5	4	25	1	1	3	5	1	1	12	3	1	1	5	5	4	1	1	21	58	3	1.56	46	18.9	1	malignant	Positive	219	yes	61	58	58	Major
25	HIV	2	4	1	2	2	1	1	13	2	4	5	5	4	5	25	2	1	1	1	1	4	1	1	12	50	1	1.65	86	31.6	0	premalignant	Positive	1033	yes	56	50	51	Major
13		3	3	1	2	3	5	3	20	1	1	5	5	4	5	21	1	1	1	1	1	1	1	1	8	49	1	1.64	62	23.1	0	benign	Negative		yes	48	49	48	Major
47	HIV	3	4	3	3	3	5	3	24	1	1	3	5	1	1	12	3	1	1	1	1	4	1	1	13	49	3	1.54	94	39.6	3	malignant	Positive	336	yes	44	49	45	Radical
64		3	4	1	3	2	1	1	15	1	1	5	5	5	5	22	4	1	1	1	1	1	1	1	11	48	1	1.66	67	24.3	3	benign	Negative		yes	35	48	49	Major
52	HIV	2	2	1	1	2	1	1	10	1	1	5	5	5	5	22	4	1	1	1	1	4	1	1	14	46	2				0	malignant	Positive	393	yes	43	46	39	Diagnostic
38	HIV	3	5	1	2	3	5	1	20	1	1	4	5	1	1	13	2	1	1	1	4	1	1	1	12	45	2	1.51	90	39.5	2	malignant	Positive	206	yes	39	45	45	Radical
47	HPT	3	5	1	2	3	5	1	20	1	1	4	5	1	1	13	3	1	4	4	1	4	1	1	19	52	3	1.64	126	46.8	1	malignant	Positive	524	yes	50	52	49	Radical
50	Bipolar psychosis	4	5	1	4	3	5	3	25	1	1	2	5	1	1	11	3	1	1	1	1	1	1	1	10	46	2	1.64	60	22.3	1	malignant	Negative		yes	43	46	47	Radical
59		3	4	1	3	3	5	4	23	1	1	5	5	1	2	15	4	1	1	1	1	1	1	1	11	49	2	1.66	84	30.5	2	benign	Negative		yes	50	49	52	Major
30	HIV	3	4	1	2	3	5	3	21	1	1	5	5	3	5	20	2	1	1	1	1	4	1	1	12	53	1	1.59	55	21.8	1	benign	Positive	960	yes	50	53	52	Major
81	HPT	3	5	1	2	3	5	1	20	1	1	4	5	1	1	13	5	1	1	4	1	1	1	1	15	48	2	1.57	80	32.5	3	malignant	Negative		yes	45	48	48	Radical
40	HIV	2	4	1	2	2	1	1	13	2	4	5	5	4	5	25	2	1	1	1	1	4	1	1	12	50	1	1.56	61	25.1	2	premalignant	Positive	601	yes	47	50	46	Major
54	HPT	3	4	1	3	3	5	3	22	1	1	4	5	1	1	13	4	1	1	3	1	1	1	1	13	48	2	1.72	85	28.7	0	malignant	Positive	694	yes	48	48	55	Radical
31	HIV	3	5	3	4	3	5	4	27	1	1	1	1	1	1	6	2	1	1	1	1	5	1	1	13	46	3	1.74	76	25.1	2	benign	Positive	118	yes	45	46	43	Major
42	Breast cancer	3	4	1	2	2	5	3	20	1	1	5	5	5	5	22	3	1	1	1	1	1	1	1	10	52	2	1.6	52	20.3	3	benign	Negative		yes	52	52	39	Major
29		2	4	1	2	2	5	3	19	1	1	5	5	4	5	21	2	1	1	1	1	1	1	1	9	49	1	1.31	64	37.3	2	benign	Negative		yes	49	49	49	Major
54	WPW/VWF	4	5	4	3	3	5	4	28	1	1	1	1	1	1	6	4	1	1	4	1	1	1	1	14	48	3	1.6	80	31.3	2	malignant	Negative		yes	50	48	45	Radical
45	DM/Asthma	4	5	1	3	3	5	1	22	1	1	3	5	1	1	12	3	4	1	1	5	4	1	1	20	54	2	1.67	74	26.5	0	malignant	Positive	19	yes	52	54	51	Radical
49		3	4	1	3	3	5	4	23	1	1	4	5	1	1	13	3	1	1	1	1	1	1	1	10	46	2	1.65	87	32	2	benign	Negative		yes	50	46	49	Major
19		3	4	1	3	3	5	3	22	1	1	4	5	1	2	14	1	1	1	1	1	1	1	1	8	44	1	1.64	61	22.7	0	benign	Negative		yes	48	44	46	Major
74	HPT	4	4	2	3	3	5	4	25	1	1	3	5	1	1	12	5	1	1	3	1	1	1	1	14	51	2	1.45	70	33.3	3	malignant	Negative		yes	45	51	54	Radical
40	HIV	3	5	1	2	2	1	1	15	1	1	4	5	1	1	13	2	1	1	1	1	4	1	1	12	40	2	1.66	79	28.7	3	malignant	Positive		yes	53	40	47	Major
43	HIV	2	3	1	2	3	1	1	13	1	1	5	5	4	5	21	3	1	1	1	1	4	1	1	13	47	1	1.63	51	19.2	1	premalignant	Positive	414	yes	51	47	43	Minor
48	Obesity	4	5	1	4	3	5	3	25	1	1	5	5	1	1	14	3	1	3	1	1	1	1	1	12	51	3	1.73	117	39.1	2	malignant	Negative		yes	46	51	52	Major
40	HPT	4	4	3	4	3	5	4	27	1	1	2	5	1	1	11	2	1	1	2	1	1	1	1	10	48	2	1.63	55	20.7	2	malignant	Negative		yes	47	48	49	Radical
34		3	4	1	3	2	1	1	15	1	1	2	2	1	1	8	2	1	1	1	1	1	1	1	9	32	1				0	benign	Negative		yes	42	32	44	Major
44	Depression	3	4	1	3	3	5	4	23	1	1	5	5	1	2	15	3	1	1	1	1	1	1	1	10	48	2				4	benign	Negative		yes	43	48	51	Major
43		3	4	1	3	3	5	3	22	1	1	4	5	3	5	19	3	1	1	1	1	1	1	1	10	51					2	benign	Negative		yes	51	51	51	Major
38		3	4	1	3	3	5	3	22	3	3	5	5	3	5	24	2	1	1	1	1	1	1	1	9	55	1	1.56	60	24.7	0	benign	Negative		yes	54	55	57	Major
38	HIV	4	5	1	3	3	5	3	24	1	1	3	5	1	1	12	2	1	1	1	1	4	1	1	12	48	2				2	malignant	Positive	692	yes	41	48	49	Radical
65	HPT	3	5	1	3	3	5	4	24	1	1	3	5	1	1	12	4	1	1	4	1	1	1	1	14	50	3				4	malignant	Negative		yes	45	50	51	Major
34	HIV	3	4	1	2	3	5	3	21	1	1	5	5	4	5	21	2	1	1	1	1	4	1	1	12	54	2	1.58	69	27.6	1	premalignant	Positive		yes	56	54	50	Major
34		4	5	2	5	3	5	3	27	1	1	1	4	1	1	9	2	1	1	1	1	1	1	1	9	45	2	1.63	89	33.5	3	malignant	Negative		yes	43	45	51	Radical
85	HPT	4	5	4	3	3	5	4	28	1	1	1	1	1	1	6	5	1	1	1	1	1	1	1	12	46	3				4	malignant	Negative		yes	40	46	34	Diagnostic
44	HPT	4	5	1	3	3	5	3	24	1	1	4	5	1	1	13	3	1	1	3	1	1	1	1	12	49	1	1.56	78	32.1	3	malignant	Negative		yes	48	49	52	Radical
41	HIV	2	4	1	2	2	1	1	13	2	4	5	5	4	5	25	3	1	1	1	1	4	1	1	13	51	2				3	premalignant	Positive	269	yes	54	51	55	Major
41	HPT	2	2	1	1	2	1	1	10	1	1	5	5	4	5	21	3	1	1	4	1	1	1	1	13	44	2	1.45	57	27.1	2	malignant	Negative		yes	46	44	52	Diagnostic
59		4	5	4	4	3	5	4	29	1	1	3	4	1	1	11	4	1	1	1	1	1	1	1	11	51	2	1.64	95	35.3	0	malignant	Negative		yes	51	51	50	Radical
36	HIV	4	4	1	4	3	5	3	24	1	1	3	5	1	1	12	2	1	1	1	1	4	1	1	12	48	1	1.7	90	31.1	2	malignant	Positive	475	yes	47	48	49	Radical
51	TB	2	4	1	1	2	3	1	14	3	4	5	5	4	5	26	4	1	1	1	1	1	1	1	11	51					3	premalignant	unknown		yes	51	51	51	Radical
31	HIV	3	4	1	2	2	1	1	14	2	4	5	5	4	5	25	2	1	1	1	1	4	1	1	12	51	2	1.63	81	30.5	5	premalignant	Positive	773	yes	54	51	55	Major
57	HPT/DM	3	4	1	2	2	1	1	14	1	1	3	5	1	5	16	4	1	1	3	5	1	1	1	17	47	3	1.66	75	27.2	1	benign	Negative		yes	59	47	67	Major
53	HIV	3	5	1	3	3	5	3	23	1	1	5	5	4	5	21	4	1	1	1	1	4	1	1	14	58	2	1.51	62	27.2	0	malignant	Positive		yes	58	58	51	Major
38		4	5	4	3	3	5	4	28	1	1	1	1	1	1	6	2	1	1	1	1	1	1	1	9	43	3				3	malignant	Negative		yes	40	43	42	Diagnostic
62	HPT	4	5	5	3	3	5	4	29	1	1	1	1	1	1	6	5	1	1	4	1	1	1	1	15	50	3	1.62	58	22.1	2	malignant	Negative		yes	51	50	51	Radical
21		2	5	1	1	3	5	3	20	1	1	5	5	5	5	22	2	1	1	1	1	1	1	1	9	51	1	1.59	60	23.7	1	benign	Negative		yes	51	51	47	Major
34	HIV	3	4	1	2	3	1	1	15	1	1	4	5	3	5	19	2	1	1	1	1	4	1	1	12	46	2	1.74	74.5	24.6	1	premalignant	Positive	940	yes	57	46	47	Major
61	HPT	3	5	1	3	3	5	3	23	1	1	4	5	1	1	13	4	1	1	3	1	1	1	1	13	49	2				1	malignant	Negative		yes	44	49	47	Radical
67	HPT	3	4	1	2	3	5	3	21	1	1	4	5	1	1	13	5	1	1	3	1	1	1	1	14	48	2				4	malignant	Negative		yes	51	48	55	Major
58	HPT/PE	3	4	1	3	3	5	3	22	1	1	4	5	1	1	13	4	4	1	4	1	1	1	1	17	52	3	1.57	98	39.8	2	benign	Negative		yes	50	52	53	Major
62	Hypothyroidism	4	4	3	3	3	5	4	26	1	1	3	5	1	1	12	4	1	1	1	1	1	1	1	11	49	2	1.73	86	28.7	1	malignant	Negative		yes	46	49	52	Radical
61	HPT	3	4	1	3	3	5	3	22	1	1	4	5	2	1	14	4	1	1	4	1	1	1	1	14	50		1.52	88	38.1	1	benign	Negative		yes	57	50	55	Major
48	HIV	4	5	1	4	3	5	3	25	1	1	4	5	1	1	13	3	1	1	1	1	4	1	1	13	51	2	1.58	79	31.6	2	malignant	Positive	921	yes	42	51	50	Radical
63		4	5	4	3	3	5	4	28	1	1	1	1	1	1	6	4	1	1	1	1	1	1	1	11	45	3	1.53	90	38.4	1	malignant	Negative		yes	46	45	50	Major
53	DM	2	3	1	2	2	1	1	12	1	1	5	5	4	5	21	4	1	1	1	1	4	1	1	14	47		1.64	80	29.7	2	premalignant	Negative		yes	52	47	44	Minor
77	HPT	3	4	1	3	3	5	3	22	1	1	3	5	1	1	12	5	1	1		5	1	1	1	15	49	3	1.46	72	33.8	7	malignant	Negative		yes	55	49	55	Radical
47	HIV	3	4	1	2	3	5	3	21	1	1	5	5	4	5	21	3	1	1	1	1	4	1	1	13	55	2	1.62	118	45	4	premalignant	Positive	1171	yes	57	55	54	Major
37		3	4	1	3	3	5	3	22	1	1	4	5	3	5	19	2	1	1	1	1	1	1	1	9	50	1	1.68	88	31.2	3	benign	Negative		yes	48	50	48	Major
21	HIV	2	4	1	2	2	1	1	13	2	4	5	5	4	5	25	2	1	1	1	1	4	1	1	12	50	2	1.67	55	19.7	1	benign	Positive	188	yes	48	50	47	Minor
79	HPT/DM	3	5	1	3	3	5	3	23	1	1	4	5	1	2	14	5	1	1	4	4	1	1	1	18	55					5	malignant	unknown		yes	55	55	55	Radical
65	HPT	3	5	1	3	3	5	3	23	1	1	4	5	3	3	17	4	1	1	1	1	1	1	1	11	51	3	1.57	104	42.2	2	malignant	Negative		yes	45	51	51	Radical
48	HPT	3	4	1	3	3	5	3	22	3	3	5	5	3	5	24	3	1	1	4	1	1	1	1	13	59					2	benign	Negative		yes	61	59	59	Major
64	HPT/DM	3	4	1	3	3	5	3	22	1	1	4	5	3	5	19	4	1	1	4	4	1	1	1	17	58	2	1.75	110	35.9	2	premalignant	Negative		yes	56	58	65	Major
45	HIV	4	5	3	4	3	5	4	28	1	1	1	1	1	1	6	3	1	1	1	1	4	1	1	13	47	2	1.7	100	34.6	1	benign	Positive	331	yes	39	47	45	Major
18		3	4	1	2	3	5	3	21	1	1	4	5	3	5	19	1	1	1	1	1	1	1	1	8	48	1	1.56	49	20.1	0	malignant	Negative		yes	39	48	47	Major
33		3	4	1	3	3	5	3	22	3	3	3	5	3	3	20	2	1	1	1	1	1	1	1	9	51					0	benign	Negative		yes	51	51	58	Major
38	HIV	2	5	1	2	2	5	3	20	1	1	4	5	4	5	20	2	1	1	1	1	4	1	1	12	52	2				1	malignant	Negative		yes	55	52	46	Minor
36		3	3	1	3	3	5	4	22	1	1	5	5	4	5	21	2	1	1	1	1	1	1	1	9	52	2	1.58	97	38.9	0	benign	Negative		yes	44	52	51	Major
51	Breast cancer	3	4	1	3	3	5	3	22	3	3	5	5	4	5	25	4	1	1	1	1	1	1	1	11	58	2				1	premalignant	Negative		yes	55	58	59	Major
37	HIV	3	4	1	2	2	1	1	14	2	4	5	5	4	5	25	2	1	1	1	1	4	1	1	12	51	2	1.65	55	20.2	0	premalignant	Positive	898	yes	52	51	55	Major
71	HPT/DM	2	4	1	2	2	1	1	13	2	4	5	5	4	5	25	5	1	1	4	5	1	1	1	19	57	3	1.61	86	33.2	5	premalignant	Negative		yes	63	57	59	Major
71	HPT/DM	3	4	1	3	3	5	4	23	1	1	4	5	1	5	17	5	1	1	3	4	1	1	1	17	57	2	1.55	65	27.1	6	benign	Negative		yes	53	57	52	Major
42		4	4	1	4	3	5	3	24	3	3	5	5	4	5	25	3	1	1	1	1	1	1	1	10	59	1	1.62	84	32	1	benign	Negative		yes	51	59	56	Major
68		4	5	3	4	3	5	4	28	1	1	3	3	1	1	10	5	1	1	1	1	1	1	1	12	50	3	1.67	70	25.1	0	malignant	Negative		yes	49	50	51	Radical
46	DVT/HPT	4	5	3	4	3	5	4	28	1	1	1	1	1	1	6	3	1	1	4	1	1	1	1	13	47	3				0	benign	unknown		yes	44	47	57	Major
56	HIV	2	3	1	1	2	5	3	17	1	1	1	5	1	1	10	4	1	1	1	1	5	1	1	15	42	3				4	malignant	Positive	541	yes	44	42	38	Diagnostic
43	HIV	3	4	1	2	2	1	1	14	2	4	5	5	4	5	25	3	1	1	1	1	4	1	1	13	52	2	1.63	58	21.8	2	premalignant	Positive	766	yes	52	52	51	Major
30		3	4	1	3	3	5	4	23	1	1	4	5	1	1	13	2	1	1	1	1	1	1	1	9	45	1				2	benign	Negative		yes	43	45	47	Major
38	HIV	4	4	1	4	3	5	3	24	2	4	4	5	3	5	23	2	1	1	1	1	4	1	1	12	59	1				3	benign	Positive		yes	57	59	38	Major
66	HPT	3	4	3	3	3	5	4	25	1	1	3	5	1	1	12	5	1	1	3	1	1	1	1	14	51	3				2	malignant	Negative		yes	50	51	50	Major
45	HIV	3	4	1	2	2	1	1	14	1	1	5	5	4	5	21	3	1	1	1	1	4	1	1	13	48	2	1.6	84	32.8	1	premalignant	Positive	376	yes	51	48	43	Major
39		4	5	1	4	3	5	3	25	1	1	3	4	1	1	11	2	1	1	1	1	1	1	1	9	45	2	1.65	87	32	1	malignant	Negative		yes	48	45	50	Radical
47	HPT	3	5	1	3	3	5	3	23	1	1	4	5	1	2	14	3	1	4	3	1	4	1	1	18	55	2	1.64	109	40.5	3	malignant	Positive	40	yes	50	55	49	Radical
61	HPT/DM	3	4	1	3	3	5	3	22	1	1	4	5	1	1	13	4	1	1	5	4	1	1	1	18	53	2	1.6	103	40.2	0	premalignant	Negative		yes	53	53	53	Major
69		3	4	3	3	3	5	4	25	1	1	3	5	1	1	12	5	1	1	1	1	1	1	1	12	49	2	1.63	69	26	4	malignant	Negative		yes	42	49	50	Major
75	HPT	4	5	3	3	3	5	4	27	1	1	2	5		1	10	5	1	1	4	1	1	1	1	15	52	3	1.59	65	25.7	3	malignant	Negative		yes	52	52	52	Radical
44	HIV	4	5	1	3	3	5	3	24	1	1	4	5	1	1	13	3	1	1	1	1	4	1	1	13	50	2	1.57	61	24.7	2	malignant	Positive	353	yes	43	50	47	Radical
59	HPT	3	5	1	3	3	5	3	23	1	1	4	5	1	2	14	3	1	1	3	1	1	1	1	12	49					3	malignant	unknown		yes	49	49	49	Radical
58	HIV	2	3	1	2	2	1	1	12	1	1	5	5	4	5	21	4	1	1	1	1	4	1	1	14	47	2	1.52	65	28.1	1	premalignant	Positive	368	yes	53	47	41	Minor
37		4	5	2	4	3	5	4	27	1	1	2	5	1	1	11	2	1	1	1	1	1	1	1	9	47	1				3	malignant	Negative		yes	42	47	57	Major
74	HPT	1	2	1	1	1	1	1	8	1	1	2	5	1	5	15	5	1	1	4	1	1	1	1	15	38	2	1.66	102	37	0	benign	Negative		yes	43	38	55	Diagnostic
52		3	4	1	3	3	5	3	22	2	4	5	5	4	5	25	4	1	1	1	1	1	1	1	11	58	2	1.53	92	39.3	3	benign	Negative		yes	57	58	55	Major
37	HIV	3	5	1	3	3	5	3	23	1	1	3	5	1	1	12	2	1	1	1	1	4	1	1	12	47	2	1.66	84	30.5	2	malignant	Positive	477	yes	42	47	49	Radical
83	HPT	3	4	1	2	2	1	1	14	2	4	5	5	5	5	26	5	1	1	3	1	1	1	1	14	54	2	1.48	43	19.6	1	benign	Negative		yes	45	54	53	Major
28	HIV	3	4	1	3	3	5	4	23	1	1	3	5	1	3	14	2	1	1	1	1	4	1	1	12	49	2	1.6	68	26.6	3	benign	Positive	866	yes	56	49	50	Major
69	HPT	3	5	3	3	3	5	4	26	1	1	3	5	1	1	12	5	1	1	3	1	1	1	1	14	52	3	1.66	68	24.7	5	malignant	Negative		yes	41	52	51	Radical
45	HIV	3	4	1	2	2	1	1	14	2	4	5	5	4	5	25	3	1	1	1	1	4	1	1	13	52	2	1.73	76	25.4	2	premalignant	Positive	618	yes	50	52	48	Major
66	HPT	4	5	4	4	3	5	4	29	1	1	1	1	1	1	6	5	1	1	5	1	1	1	1	16	51	3				4	malignant	Negative		yes	50	51	61	Diagnostic
32		3	4	1	2	3	5	3	21	1	1	4	5	3	3	17	2	1	1	1	1	1	1	1	9	47	1				2	benign	Negative		yes	45	47	47	Major
62	HPT	4	5	5	3	3	5	4	29	1	1	1	1	1	1	6	4	1	1	4	1	1	1	1	14	49	3	1.62	58	22.1	2	malignant	unknown		yes	48	49	50	Radical
59	HPT	3	4	1	3	3	5	3	22	3	3	4	5	4	5	24	4	1	1	3	1	1	1	1	13	59	3	1.58	60	24	4	benign	Negative		yes	41	59	53	Major
51		3	4	1	3	3	5	3	22	2	4	5	5	4	5	25	4	1	1	1	1	1	1	1	11	58					2	benign	Negative		no	54	58	57
31		3	4	1	3	3	5	3	22	3	3	5	5	5	5	26	2	1	1	1	1	1	1	1	9	57					0	benign	unknown		no	56	57	57
45	HIV	3	4	1	2	2	1	1	14	2	4	5	5	4	5	25	3	1	1	1	1	4	1	1	13	52		1.57	74	30	2	premalignant	Positive	1662	no	47	52	48
35	HIV	3	4	1	3	3	5	3	22	3	3	5	5	4	5	25	2	1	1	1	1	4	1	1	12	59					3	benign	Positive		no	62	59	60
63		3	4	1	3	3	5	3	22	1	1	5	5	1	1	14	4	1	1	1	1	1	1	1	11	47					4	benign	Negative		no	54	47	59
35		3	4	1	3	3	5	3	22	3	3	5	5	5	5	26	2	1	1	1	1	1	1	1	9	57					0	benign	Negative		no	56	57	55
52	HPT/DM	3	4	1	3	3	5	3	22	2	4	5	5	5	5	26	4	1	1	5	4	1	1	1	18	66					6	benign	Negative		no	62	66	58
50		3	4	1	3	3	5	3	22	3	3	5	5	5	5	26	3	1	1	1	1	1	1	1	10	58					0	benign	unknown		no	53	58	58
30		3	4	1	2	2	5	3	20	1	1	5	5	4	5	21	2	1	1	1	1	1	1	1	9	50					0	benign	Negative		no	52	50	51
59		3	4	1	3	3	5	3	22	1	1	5	5	4	5	21	4	1	1	1	1	1	1	1	11	54					5	benign	Negative		no	53	54	45
33		3	4	1	3	3	5	3	22	3	3	5	5	4	5	25	2	1	1	1	1	1	1	1	9	56					0	benign	unknown		no	60	56	58
46		3	4	1	3	3	5	3	22	2	4	5	5	5	5	26	3	1	1	1	1	1	1	1	10	58					1	benign	Negative		no	57	58	57
24	HIV	2	3	1	2	2	1	1	12	2	4	5	5	5	5	26	2	1	1	1	1	4	1	1	12	50					0	benign	Positive	887	no	48	50	49
49		2	5	1	1	2	5	3	19	1	1	5	5	5	5	22	3	1	1	1	1	1	1	1	10	51	2	1.65	72	26.4	4	malignant	Negative		no	55	51	48
57	HIV	2	4	1	2	2	1	1	13	1	1	5	5	5	5	22	4	1	1	1	1	4	1	1	14	49					2	benign	Positive	515	no	49	49	49
20		2	3	1	2	2	1	1	12	1	1	5	5	5	5	22	1	1	1	1	1	1	1	1	8	42					1	benign	unknown		no	39	42	43
48		3	4	1	3	3	5	3	22	2	4	5	5	4	5	25	3	1	1	1	1	1	1	1	10	57					1	benign	Negative		no	56	57	47
43		3	4	1	3	3	5	3	22	3	3	5	5	4	5	25	3	1	1	1	1	1	1	1	10	57					0	benign	unknown		no	57	57	59
29		3	4	1	3	3	5	3	22	3	3	5	5	5	5	26	2	1	1	1	1	1	1	1	9	57					0	benign	unknown		no	57	57	56
42	HIV	2	2	1	2	2	1	1	11	2	4	5	5	5	5	26	3	1	1	1	1	4	1	1	13	50					1	premalignant	Positive	1192	no	48	50	47
21		2	3	1	2	2	1	1	12	1	1	5	5	5	5	22	2	1	1	1	1	1	1	1	9	43					0	benign	unknown		no	42	43	44
56	HPT	3	4	1	3	3	5	3	22	2	4	5	5	5	5	26	4	1	1	4	1	1	1	1	14	62					4	benign	Negative		no	59	62	61
45		3	4	1	3	3	5	3	22	2	4	5	5	4	5	25	3	1	1	1	1	1	1	1	10	57					1	benign	Negative		no	56	57	56
45	HIV	2	3	1	2	2	1	1	12	2	4	5	5	5	5	26	3	1	1	1	1	4	1	1	13	51					1	benign	Positive	482	no	52	51	47
41	HIV	3	5	1	3	3	1	1	17	1	1	5	5	1	1	14	3	1	1	1	1	4	1	1	13	44					2	malignant	Positive		no	46	44	47
44	HIV	3	4	1	3	3	5	3	22	3	3	5	5	5	5	26	3	1	1	1	1	4	1	1	13	61					3	benign	Positive	1093	no	62	61	56
55	HPT	3	4	1	3	3	5	3	22	3	3	5	5	4	5	25	4	1	1	1	3	1	1	1	13	60					4	premalignant	Negative		no	59	60	59
52		3	4	1	3	3	5	3	22	2	4	5	5	4	5	25	4	1	1	1	1	1	1	1	11	58					2	benign	Negative		no	57	58	57
47	HPT	3	4	1	3	3	5	3	22	3	3	5	5	4	5	25	3	1	1	4	1	1	1	1	13	60					2	benign	Negative		no	61	60	57
16		3	4	1	2	2	3	1	16	1	1	5	5	5	5	22	1	1	1	1	1	1	1	1	8	46					0	benign	unknown		no	51	46	52
56	HPT	3	4	1	3	3	5	3	22	1	1	5	5	4	5	21	4	1	1	1	1	1	1	1	11	54					4	benign	Negative		no	55	54	49
21		3	4	1	2	3	5	3	21	1	1	5	5	4	5	21	2	1	1	1	1	1	1	1	9	51	1	1.59	60	23.7	1	benign	Negative		no	51	51	51
51		3	4	1	3	3	5	3	22	3	3	5	5	5	5	26	4	1	1	1	1	1	1	1	11	59					3	benign	Negative		no	57	59	57
34		2	3	1	2	2	1	1	12	1	1	5	5	5	5	22	2	1	1	1	1	1	1	1	9	43					0	benign	unknown		no	49	43	42
37	HIV	3	4	1	3	3	5	3	22	1	1	5	5	4	5	21	2	1	1	1	1	4	1	1	12	55					1	benign	Positive		no	43	55	58
62	HIV	2	3	1	1	2	5	3	17	1	1	5	5	5	5	22	4	1	1	1	1	4	1	1	14	53	2	1.57	40	16.2	3	malignant	Positive		no	52	53	56
35		4	4	1	3	3	5	3	23	3	3	5	5	4	5	25	2	1	1	1	1	1	1	1	9	57					3	benign	Negative		no	45	57	56
49	HIV	3	4	1	3	3	5	3	22	2	4	5	5	5	5	26	3	1	1	1	1	1	1	1	10	58					0	benign	Positive	352	no	54	58	60
36	HIV	4	5	1	3	3	5	3	24	1	1	4	5	1	1	13	2	1	1	1	1	4	1	1	12	49	1	1.7	90	31.1	2	malignant	Positive	475	no	47	49	53
69	HPT	3	4	1	3	3	5	3	22	1	1	5	5	4	5	21	5	1	1	3	1	1	1	1	14	57					0	benign	Negative		no	46	57	47
36		3	4	1	3	3	5	3	22	1	1	5	5	4	5	21	2	1	1	1	1	1	1	1	9	52					1	benign	unknown		no	51	52	50
52		3	4	1	3	3	5	3	22	2	4	5	5	5	5	26	4	1	1	1	1	1	1	1	11	59					1	benign	Negative		no	54	59	58
30	HIV	2	3	1	2	2	1	1	12	2	4	5	5	5	5	26	2	1	1	1	1	4	1	1	12	50					1	benign	Positive	266	no	50	50	46
37	HIV	3	4	1	3	3	5	3	22	3	3	5	5	4	5	25	2	1	1	1	1	4	1	1	12	59					1	benign	Positive		no	58	59	58
61		4	5	1	3	3	5	3	24	1	1	4	5	1	1	13	4	1	1	1	1	1	1	1	11	48					5	malignant	Negative		no	47	48	47
25		3	4	1	3	3	5	3	22	1	1	5	5	5	5	22	2	1	1	1	1	1	1	1	9	53					0	benign	Negative		no	50	53	48
51	HIV	3	4	1	2	2	1	1	14	2	4	5	5	5	5	26	4	1	1	1	1	4	1	1	14	54					4	premalignant	Positive	467	no	50	54	50
67		2	5	1	1	2	5	3	19	1	1	5	5	5	5	22	5	1	1	1	1	1	1	1	12	53					0	malignant	unknown		no	54	53	53
43		3	4	1	2	3	5	3	21	1	1	5	5	4	5	21	3	1	1	1	1	1	1	1	10	52					3	benign	Negative		no	54	52	52
31	HIV	3	4	1	3	3	5	3	22	1	1	5	5	4	5	21	2	1	1	1	1	4	1	1	12	55	2	1.63	81	30.5	5	premalignant	Positive	862	no	54	55	47
29		3	4	1	2	3	5	3	21	1	1	5	5	4	5	21	2	1	1	1	1	1	1	1	9	51					0	benign	Negative		no	51	51	52
66		3	4	1	3	3	5	3	22	1	1	5	5	4	5	21	5	1	1	4	4	4	1	1	21	64					1	benign	unknown		no	63	64	59
44		4	4	3	3	3	5	4	26	1	1	2	4	1	1	10	3	1	1	1	1	1	1	1	10	46					0	malignant	Negative		no	51	46	49
38	HIV	4	4	1	3	3	5	3	23	3	3	5	5	4	5	25	2	1	1	1	1	4	1	1	12	60	1				3	benign	Positive		no	57	60	58
52	HPT	3	4	1	3	3	5	3	22	2	4	5	5	5	5	26	4	1	1	1	1	1	1	1	11	59					5	benign	unknown		no	58	59	44
50	HIV	3	4	1	3	3	5	3	22	1	1	5	5	5	5	22	3	1	1	1	1	4	1	1	13	57					6	premalignant	Positive		no	54	57	55
49		3	4	1	3	3	5	3	22	3	3	5	5	5	5	26	3	1	1	1	1	1	1	1	10	58					0	benign	Negative		no	57	58	55
31		3	4	1	3	3	5	3	22	3	3	5	5	4	5	25	2	1	1	1	1	1	1	1	9	56					0	benign	unknown		no	59	56	55
